# Supplementary material for: Tumor cell-released kynurenine biases MEP differentiation into megakaryocytes in individuals with cancer by activating AhR–RUNX1
Source: Nat Immunol. 2023 Nov 2;24(12):2042–52. doi: 10.1038/s41590-023-01662-3 (PMC10681900; doi:10.1038/s41590-023-01662-3)
Supplement: Supplementary file 2 — Supplementary Table 1. Clinical information of healthy individuals. Supplementary Table 2. Clinical information of individuals with colon cancer. Supplementary Table 3. Clinical information of individuals with lung cancer. Supplementary Table 4. Clinical information of individuals with breast cancer. Supplementary Table 5. Clinical information of individuals with leukemia. Supplementary Table 6. Clinical information of BM donors and individuals with lymphoma. Supplementary Table 7. In vitro and in vivo treatment reagents. Supplementary Table 8. Antibodies for flow cytometry, digital western blotting, immunofluorescence and CUT&RUN. Supplementary Table 9. Sequences of siRNA, shRNA and PCR primers [file 41590_2023_1662_MOESM2_ESM.xlsx]

## Sheet: supp table1
Supplementary Table 1. Clinical information of healthy people
NO.	Gender	Age	Sample	RBC 1012 L-1	Plt 109 L-1
1	M	52	RBC and PLT data only	5.08	257
2	M	66	RBC and PLT data only	5.33	206
3	M	64	RBC and PLT data only	4.45	263
4	M	68	RBC and PLT data only	5.1	199
5	M	48	RBC and PLT data only	4.92	266
6	M	49	RBC and PLT data only	5.49	279
7	M	43	RBC and PLT data only	4.33	240
8	M	55	RBC and PLT data only	5.4	196
9	M	66	RBC and PLT data only	4.85	263
10	M	49	RBC and PLT data only	5.11	280
11	M	69	RBC and PLT data only	4.76	212
12	M	68	RBC and PLT data only	5.05	190
13	M	65	RBC and PLT data only	5.19	256
14	M	54	RBC and PLT data only	4.67	205
15	M	56	RBC and PLT data only	4.82	247
16	M	62	RBC and PLT data only	5.19	276
17	M	69	RBC and PLT data only	5.27	202
18	M	53	RBC and PLT data only	4.59	189
19	M	59	RBC and PLT data only	4.67	197
20	M	58	RBC and PLT data only	4.73	275
21	M	75	RBC and PLT data only	4.63	223
22	M	74	RBC and PLT data only	5.11	206
23	M	61	RBC and PLT data only	5.01	188
24	M	54	RBC and PLT data only	4.72	199
25	M	62	RBC and PLT data only	5.24	256
26	M	50	RBC and PLT data only	4.58	173
27	M	70	RBC and PLT data only	5.13	205
28	M	75	RBC and PLT data only	4.9	242
29	M	73	RBC and PLT data only	4.87	144
30	M	74	RBC and PLT data only	5.38	253
31	M	69	RBC and PLT data only	5.23	197
32	M	53	RBC and PLT data only	4.98	186
33	M	67	RBC and PLT data only	4.67	185
34	M	60	RBC and PLT data only	5.25	248
35	M	59	RBC and PLT data only	4.85	220
36	M	65	RBC and PLT data only	4.79	217
37	M	55	RBC and PLT data only	5.39	220
38	M	57	RBC and PLT data only	5.4	225
39	M	50	RBC and PLT data only	5.28	250
40	M	51	RBC and PLT data only	4.73	257
41	M	59	RBC and PLT data only	4.61	192
42	M	67	RBC and PLT data only	4.64	152
43	M	56	RBC and PLT data only	5.02	200
44	M	71	RBC and PLT data only	5.1	180
45	M	57	RBC and PLT data only	5.49	193
46	M	60	RBC and PLT data only	5.36	188
47	M	68	RBC and PLT data only	5.32	190
48	M	58	RBC and PLT data only	5.26	244
49	M	58	RBC and PLT data only	5.06	172
50	M	70	RBC and PLT data only	5.41	233
51	F	54	RBC and PLT data only	3.94	239
52	F	52	RBC and PLT data only	4.43	294
53	F	47	RBC and PLT data only	4.14	225
54	F	49	RBC and PLT data only	4.4	166
55	F	63	RBC and PLT data only	4.22	212
56	F	53	RBC and PLT data only	4.42	201
57	F	53	RBC and PLT data only	4.93	153
58	F	44	RBC and PLT data only	4.78	224
59	F	44	RBC and PLT data only	4.31	250
60	F	56	RBC and PLT data only	4.25	235
61	F	63	RBC and PLT data only	4.62	151
62	F	65	RBC and PLT data only	4.48	254
63	F	55	RBC and PLT data only	4.17	201
64	F	56	RBC and PLT data only	4.32	254
65	F	75	RBC and PLT data only	4.82	223
66	F	64	RBC and PLT data only	4.39	175
67	F	72	RBC and PLT data only	4.34	296
68	F	57	RBC and PLT data only	4.69	218
69	F	58	RBC and PLT data only	4.21	148
70	F	50	RBC and PLT data only	4.89	280
71	F	62	RBC and PLT data only	4.12	183
72	F	74	RBC and PLT data only	4.24	196
73	F	72	RBC and PLT data only	4.13	264
74	F	52	RBC and PLT data only	4.75	211
75	F	72	RBC and PLT data only	4.12	212
76	F	62	RBC and PLT data only	4.16	258
77	F	65	RBC and PLT data only	4.67	209
78	F	65	RBC and PLT data only	4.44	258
79	F	71	RBC and PLT data only	4.87	174
80	F	63	RBC and PLT data only	4.08	153
81	F	62	RBC and PLT data only	4.59	257
82	F	68	RBC and PLT data only	4.44	176
83	F	74	RBC and PLT data only	4.26	230
84	F	55	RBC and PLT data only	4.37	175
85	F	72	RBC and PLT data only	4.47	180
86	F	67	RBC and PLT data only	4.74	204
87	F	56	RBC and PLT data only	4.28	189
88	F	67	RBC and PLT data only	4.36	190
89	F	68	RBC and PLT data only	4.38	240
90	F	63	RBC and PLT data only	4.54	203
91	F	72	RBC and PLT data only	4.35	263
92	F	58	RBC and PLT data only	4.38	206
93	F	75	RBC and PLT data only	4.23	231
94	F	57	RBC and PLT data only	4.57	271
95	F	52	RBC and PLT data only	4.47	168
96	F	69	RBC and PLT data only	4.13	190
97	F	51	RBC and PLT data only	4.73	184
98	F	57	RBC and PLT data only	4.68	235
99	F	60	RBC and PLT data only	4.28	233
100	F	62	RBC and PLT data only	3.99	196
101	F	56	PB(Peripheral blood)
102	F	50	PB
103	F	58	PB
104	M	60	PB
105	M	54	PB
106	M	59	PB
107	M	53	PB
108	F	55	PB
109	M	68	PB
110	F	59	PB
111	M	64	PB
112	F	65	PB

## Sheet: supp table2
Supplementary Table 2. Clinical information of colon cancer patients
Patients NO.	Gender	Age	Status	Sample	RBC 1012 L-1	Plt 109 L-1
1	F	72	Newly diagnosis	RBC and PLT data only	4.48	257
2	F	59	Newly diagnosis	RBC and PLT data only	3.73	280
3	F	70	Newly diagnosis	RBC and PLT data only	3.58	564
4	F	53	Newly diagnosis	RBC and PLT data only	3.43	216
5	F	65	Newly diagnosis	RBC and PLT data only	3.95	137
6	F	54	Newly diagnosis	RBC and PLT data only	3.02	96
7	F	63	Newly diagnosis	RBC and PLT data only	3.63	488
8	F	58	Newly diagnosis	RBC and PLT data only	3.7	175
9	F	62	Newly diagnosis	RBC and PLT data only	3.41	109
10	F	53	Newly diagnosis	RBC and PLT data only	5.09	271
11	F	70	Newly diagnosis	RBC and PLT data only	3.01	472
12	F	55	Newly diagnosis	RBC and PLT data only	3.85	127
13	F	70	Newly diagnosis	RBC and PLT data only	3.91	186
14	F	52	Newly diagnosis	RBC and PLT data only	4.1	295
15	F	59	Newly diagnosis	RBC and PLT data only	2.75	290
16	F	55	Newly diagnosis	RBC and PLT data only	4.48	350
17	F	52	Newly diagnosis	RBC and PLT data only	4.03	188
18	F	50	Newly diagnosis	RBC and PLT data only	4.04	260
19	F	70	Newly diagnosis	RBC and PLT data only	3.25	346
20	F	60	Newly diagnosis	RBC and PLT data only	2.92	455
21	F	77	Newly diagnosis	RBC and PLT data only	3.85	94
22	F	72	Newly diagnosis	RBC and PLT data only	4.08	319
23	F	60	Newly diagnosis	RBC and PLT data only	4.61	414
24	F	55	Newly diagnosis	RBC and PLT data only	4.93	191
25	F	60	Newly diagnosis	RBC and PLT data only	4.38	179
26	F	49	Newly diagnosis	RBC and PLT data only	4.68	184
27	F	69	Newly diagnosis	RBC and PLT data only	4.25	262
28	F	75	Newly diagnosis	RBC and PLT data only	4.95	290
29	F	72	Newly diagnosis	RBC and PLT data only	3.56	304
30	F	75	Newly diagnosis	RBC and PLT data only	3.46	263
31	F	70	Newly diagnosis	RBC and PLT data only	3.43	257
32	F	54	Newly diagnosis	RBC and PLT data only	4.42	280
33	F	71	Newly diagnosis	RBC and PLT data only	4.61	251
34	F	63	Newly diagnosis	RBC and PLT data only	3.31	300
35	F	60	Newly diagnosis	RBC and PLT data only	4.82	154
36	F	59	Newly diagnosis	RBC and PLT data only	3.82	297
37	F	55	Newly diagnosis	RBC and PLT data only	3.61	197
38	F	56	Newly diagnosis	RBC and PLT data only	4.57	380
39	F	49	Newly diagnosis	RBC and PLT data only	4.29	265
40	F	50	Newly diagnosis	RBC and PLT data only	3.66	475
41	F	60	Newly diagnosis	RBC and PLT data only	4.08	309
42	F	64	Newly diagnosis	RBC and PLT data only	4.16	261
43	F	54	Newly diagnosis	RBC and PLT data only	4.61	454
44	F	70	Newly diagnosis	RBC and PLT data only	3.99	199
45	F	53	Newly diagnosis	RBC and PLT data only	3.63	368
46	F	64	Newly diagnosis	RBC and PLT data only	4.29	210
47	F	69	Newly diagnosis	RBC and PLT data only	4.44	238
48	F	58	Newly diagnosis	RBC and PLT data only	4.48	176
49	F	60	Newly diagnosis	RBC and PLT data only	2.98	383
50	F	69	Newly diagnosis	RBC and PLT data only	3.37	277
51	M	43	Newly diagnosis	RBC and PLT data only	3.62	360
52	M	50	Newly diagnosis	RBC and PLT data only	4.93	274
53	M	44	Newly diagnosis	RBC and PLT data only	3.06	317
54	M	46	Newly diagnosis	RBC and PLT data only	4.66	273
55	M	60	Newly diagnosis	RBC and PLT data only	3.52	246
56	M	50	Newly diagnosis	RBC and PLT data only	4.54	248
57	M	52	Newly diagnosis	RBC and PLT data only	2.88	500
58	M	40	Newly diagnosis	RBC and PLT data only	4.27	204
59	M	44	Newly diagnosis	RBC and PLT data only	4.46	188
60	M	59	Newly diagnosis	RBC and PLT data only	4.52	282
61	M	60	Newly diagnosis	RBC and PLT data only	4.67	351
62	M	67	Newly diagnosis	RBC and PLT data only	4.34	263
63	M	54	Newly diagnosis	RBC and PLT data only	3.11	309
64	M	57	Newly diagnosis	RBC and PLT data only	4.36	170
65	M	76	Newly diagnosis	RBC and PLT data only	4.06	431
66	M	60	Newly diagnosis	RBC and PLT data only	4.02	211
67	M	72	Newly diagnosis	RBC and PLT data only	3.46	328
68	M	58	Newly diagnosis	RBC and PLT data only	4.17	272
69	M	58	Newly diagnosis	RBC and PLT data only	4.11	277
70	M	43	Newly diagnosis	RBC and PLT data only	4.52	180
71	M	60	Newly diagnosis	RBC and PLT data only	4.23	589
72	M	75	Newly diagnosis	RBC and PLT data only	2.67	301
73	M	73	Newly diagnosis	RBC and PLT data only	4.52	326
74	M	52	Newly diagnosis	RBC and PLT data only	4.86	308
75	M	71	Newly diagnosis	RBC and PLT data only	4.33	239
76	M	60	Newly diagnosis	RBC and PLT data only	2.16	135
77	M	60	Newly diagnosis	RBC and PLT data only	3.1	414
78	M	65	Newly diagnosis	RBC and PLT data only	4.37	328
79	M	70	Newly diagnosis	RBC and PLT data only	4.74	154
80	M	68	Newly diagnosis	RBC and PLT data only	4.14	199
81	M	60	Newly diagnosis	RBC and PLT data only	3.72	120
82	M	68	Newly diagnosis	RBC and PLT data only	3.57	214
83	M	72	Newly diagnosis	RBC and PLT data only	4.86	313
84	M	54	Newly diagnosis	RBC and PLT data only	5.15	221
85	M	72	Newly diagnosis	RBC and PLT data only	4.51	206
86	M	69	Newly diagnosis	RBC and PLT data only	4.45	216
87	M	56	Newly diagnosis	RBC and PLT data only	4.21	294
88	M	65	Newly diagnosis	RBC and PLT data only	4.43	171
89	M	68	Newly diagnosis	RBC and PLT data only	4.1	331
90	M	56	Newly diagnosis	RBC and PLT data only	4.35	243
91	M	50	Newly diagnosis	RBC and PLT data only	1.53	151
92	M	45	Newly diagnosis	RBC and PLT data only	4.79	171
93	M	66	Newly diagnosis	RBC and PLT data only	4.07	326
94	M	60	Newly diagnosis	RBC and PLT data only	3.93	242
95	M	65	Newly diagnosis	RBC and PLT data only	4.07	122
96	M	50	Newly diagnosis	RBC and PLT data only	4.99	126
97	M	67	Newly diagnosis	RBC and PLT data only	4.35	241
98	M	58	Newly diagnosis	RBC and PLT data only	4.17	173
99	M	65	Newly diagnosis	RBC and PLT data only	4.3	599
100	M	72	Newly diagnosis	RBC and PLT data only	4.07	118
101	F	63	Newly diagnosis	PB(Peripheral blood)
102	M	66	Newly diagnosis	PB
103	M	73	Newly diagnosis	PB
104	F	60	Newly diagnosis	PB
105	F	46	Newly diagnosis	PB
106	M	51	Newly diagnosis	PB
107	F	41	Newly diagnosis	PB

## Sheet: supp table3
Supplementary Table 3. Clinical information of lung cancer patients
Patients NO.	Gender	Age	Status	Sample	RBC 1012 L-1	Plt 109 L-1
1	M	52	Newly diagnosis	RBC and PLT data only	5.14	252
2	M	66	Newly diagnosis	RBC and PLT data only	4.08	285
3	M	64	Newly diagnosis	RBC and PLT data only	4.07	165
4	M	68	Newly diagnosis	RBC and PLT data only	4.2	480
5	M	48	Newly diagnosis	RBC and PLT data only	5.07	213
6	M	49	Newly diagnosis	RBC and PLT data only	4.2	156
7	M	43	Newly diagnosis	RBC and PLT data only	4.11	261
8	M	55	Newly diagnosis	RBC and PLT data only	3.5	249
9	M	66	Newly diagnosis	RBC and PLT data only	5.3	237
10	M	49	Newly diagnosis	RBC and PLT data only	3.53	245
11	M	69	Newly diagnosis	RBC and PLT data only	4.91	244
12	M	68	Newly diagnosis	RBC and PLT data only	4.22	345
13	M	65	Newly diagnosis	RBC and PLT data only	4.09	177
14	M	54	Newly diagnosis	RBC and PLT data only	4.54	318
15	M	56	Newly diagnosis	RBC and PLT data only	4.66	157
16	M	62	Newly diagnosis	RBC and PLT data only	4.57	187
17	M	69	Newly diagnosis	RBC and PLT data only	4.22	201
18	M	53	Newly diagnosis	RBC and PLT data only	4.51	220
19	M	59	Newly diagnosis	RBC and PLT data only	4.24	393
20	M	58	Newly diagnosis	RBC and PLT data only	5.14	181
21	M	75	Newly diagnosis	RBC and PLT data only	3.92	205
22	M	74	Newly diagnosis	RBC and PLT data only	4.56	261
23	M	61	Newly diagnosis	RBC and PLT data only	4.12	121
24	M	54	Newly diagnosis	RBC and PLT data only	4.86	315
25	M	62	Newly diagnosis	RBC and PLT data only	4.28	282
26	M	50	Newly diagnosis	RBC and PLT data only	4.32	188
27	M	70	Newly diagnosis	RBC and PLT data only	4.88	243
28	M	75	Newly diagnosis	RBC and PLT data only	3.85	262
29	M	73	Newly diagnosis	RBC and PLT data only	5.02	170
30	M	74	Newly diagnosis	RBC and PLT data only	4.83	266
31	M	69	Newly diagnosis	RBC and PLT data only	3.14	288
32	M	53	Newly diagnosis	RBC and PLT data only	4.71	151
33	M	67	Newly diagnosis	RBC and PLT data only	3.38	347
34	M	60	Newly diagnosis	RBC and PLT data only	4.28	148
35	M	59	Newly diagnosis	RBC and PLT data only	5.01	315
36	M	65	Newly diagnosis	RBC and PLT data only	4.76	133
37	M	55	Newly diagnosis	RBC and PLT data only	3.91	389
38	M	57	Newly diagnosis	RBC and PLT data only	3.96	272
39	M	50	Newly diagnosis	RBC and PLT data only	4.01	301
40	M	51	Newly diagnosis	RBC and PLT data only	4.52	296
41	M	59	Newly diagnosis	RBC and PLT data only	3.12	240
42	M	67	Newly diagnosis	RBC and PLT data only	4.88	426
43	M	56	Newly diagnosis	RBC and PLT data only	4.28	230
44	M	71	Newly diagnosis	RBC and PLT data only	4.17	314
45	M	57	Newly diagnosis	RBC and PLT data only	4.84	500
46	M	60	Newly diagnosis	RBC and PLT data only	4.17	223
47	M	68	Newly diagnosis	RBC and PLT data only	3.26	234
48	M	58	Newly diagnosis	RBC and PLT data only	4.45	178
49	M	58	Newly diagnosis	RBC and PLT data only	3.08	108
50	M	70	Newly diagnosis	RBC and PLT data only	4.72	274
51	F	44	Newly diagnosis	RBC and PLT data only	4.28	362
52	F	52	Newly diagnosis	RBC and PLT data only	4.55	216
53	F	75	Newly diagnosis	RBC and PLT data only	4.32	385
54	F	72	Newly diagnosis	RBC and PLT data only	2.88	328
55	F	58	Newly diagnosis	RBC and PLT data only	3.74	204
56	F	53	Newly diagnosis	RBC and PLT data only	4.1	253
57	F	53	Newly diagnosis	RBC and PLT data only	3.72	362
58	F	44	Newly diagnosis	RBC and PLT data only	3.57	341
59	F	51	Newly diagnosis	RBC and PLT data only	4.09	292
60	F	56	Newly diagnosis	RBC and PLT data only	4.55	373
61	F	63	Newly diagnosis	RBC and PLT data only	4.18	269
62	F	57	Newly diagnosis	RBC and PLT data only	3.81	246
63	F	44	Newly diagnosis	RBC and PLT data only	4.47	269
64	F	55	Newly diagnosis	RBC and PLT data only	3.06	169
65	F	56	Newly diagnosis	RBC and PLT data only	4.93	327
66	F	69	Newly diagnosis	RBC and PLT data only	4.91	362
67	F	63	Newly diagnosis	RBC and PLT data only	3.65	268
68	F	52	Newly diagnosis	RBC and PLT data only	4.29	331
69	F	65	Newly diagnosis	RBC and PLT data only	4.16	181
70	F	47	Newly diagnosis	RBC and PLT data only	3.85	337
71	F	65	Newly diagnosis	RBC and PLT data only	4.74	287
72	F	57	Newly diagnosis	RBC and PLT data only	4.22	186
73	F	50	Newly diagnosis	RBC and PLT data only	3.77	151
74	F	75	Newly diagnosis	RBC and PLT data only	4.01	221
75	F	64	Newly diagnosis	RBC and PLT data only	3.27	289
76	F	72	Newly diagnosis	RBC and PLT data only	4.21	332
77	F	57	Newly diagnosis	RBC and PLT data only	3.79	340
78	F	58	Newly diagnosis	RBC and PLT data only	4.74	176
79	F	63	Newly diagnosis	RBC and PLT data only	3.93	158
80	F	62	Newly diagnosis	RBC and PLT data only	3.98	281
81	F	74	Newly diagnosis	RBC and PLT data only	4.68	289
82	F	72	Newly diagnosis	RBC and PLT data only	4.61	261
83	F	52	Newly diagnosis	RBC and PLT data only	3.13	256
84	F	72	Newly diagnosis	RBC and PLT data only	4.08	316
85	F	49	Newly diagnosis	RBC and PLT data only	4.86	199
86	F	65	Newly diagnosis	RBC and PLT data only	3.07	236
87	F	60	Newly diagnosis	RBC and PLT data only	4.91	255
88	F	71	Newly diagnosis	RBC and PLT data only	4.27	216
89	F	62	Newly diagnosis	RBC and PLT data only	4.59	168
90	F	62	Newly diagnosis	RBC and PLT data only	3.02	331
91	F	68	Newly diagnosis	RBC and PLT data only	4.97	120
92	F	74	Newly diagnosis	RBC and PLT data only	4.03	268
93	F	55	Newly diagnosis	RBC and PLT data only	4.55	190
94	F	72	Newly diagnosis	RBC and PLT data only	3.15	361
95	F	67	Newly diagnosis	RBC and PLT data only	3.62	283
96	F	56	Newly diagnosis	RBC and PLT data only	3.33	195
97	F	67	Newly diagnosis	RBC and PLT data only	3.31	310
98	F	68	Newly diagnosis	RBC and PLT data only	4.03	372
99	F	63	Newly diagnosis	RBC and PLT data only	3.92	129
100	M	54	Newly diagnosis	PB(Peripheral blood)
101	F	69	Newly diagnosis	PB
102	M	48	Newly diagnosis	PB
103	F	76	Newly diagnosis	PB
104	F	55	Newly diagnosis	PB
105	F	54	Newly diagnosis	PB
106	M	54	Newly diagnosis	PB
107	M	58	Newly diagnosis	PB
108	M	55	Newly diagnosis	PB
109	F	38	Newly diagnosis	PB
110	M	49	Newly diagnosis	PB
111	M	57	Newly diagnosis	PB
112	F	64	Newly diagnosis	PB
113	F	56	Newly diagnosis	PB
114	M	55	Newly diagnosis	PB

## Sheet: supp table4
Supplementary Table 4. Clinical information of breast cancer patients
Patients NO.	Gender	Age	Status	Sample	RBC 1012 L-1	Plt 109 L-1
1	F	65	Newly diagnosis	RBC and PLT data only	3.23	330
2	F	67	Newly diagnosis	RBC and PLT data only	4.17	300
3	F	55	Newly diagnosis	RBC and PLT data only	2.73	168
4	F	63	Newly diagnosis	RBC and PLT data only	3.85	282
5	F	68	Newly diagnosis	RBC and PLT data only	4.02	250
6	F	50	Newly diagnosis	RBC and PLT data only	4.27	230
7	F	60	Newly diagnosis	RBC and PLT data only	3.72	237
8	F	58	Newly diagnosis	RBC and PLT data only	4.09	246
9	F	74	Newly diagnosis	RBC and PLT data only	3.93	217
10	F	65	Newly diagnosis	RBC and PLT data only	4.26	145
11	F	69	Newly diagnosis	RBC and PLT data only	4.26	350
12	F	60	Newly diagnosis	RBC and PLT data only	4.16	214
13	F	51	Newly diagnosis	RBC and PLT data only	4.37	191
14	F	57	Newly diagnosis	RBC and PLT data only	4.7	199
15	F	60	Newly diagnosis	RBC and PLT data only	3.71	298
16	F	64	Newly diagnosis	RBC and PLT data only	3.57	219
17	F	51	Newly diagnosis	RBC and PLT data only	4.14	166
18	F	56	Newly diagnosis	RBC and PLT data only	4.64	234
19	F	68	Newly diagnosis	RBC and PLT data only	4.16	197
20	F	60	Newly diagnosis	RBC and PLT data only	4.97	684
21	F	75	Newly diagnosis	RBC and PLT data only	4.57	182
22	F	70	Newly diagnosis	RBC and PLT data only	4.92	259
23	F	71	Newly diagnosis	RBC and PLT data only	3.97	247
24	F	49	Newly diagnosis	RBC and PLT data only	4.71	324
25	F	55	Newly diagnosis	RBC and PLT data only	3.36	92
26	F	75	Newly diagnosis	RBC and PLT data only	4.07	305
27	F	72	Newly diagnosis	RBC and PLT data only	4.55	320
28	F	75	Newly diagnosis	RBC and PLT data only	4.36	198
29	F	73	Newly diagnosis	RBC and PLT data only	3.85	148
30	F	74	Newly diagnosis	RBC and PLT data only	4	217
31	F	69	Newly diagnosis	RBC and PLT data only	3.72	288
32	F	52	Newly diagnosis	RBC and PLT data only	4.28	149
33	F	64	Newly diagnosis	RBC and PLT data only	4.29	267
34	F	65	Newly diagnosis	RBC and PLT data only	3.83	217
35	F	56	Newly diagnosis	RBC and PLT data only	4.36	258
36	F	52	Newly diagnosis	RBC and PLT data only	3.7	195
37	F	66	Newly diagnosis	RBC and PLT data only	3.7	268
38	F	64	Newly diagnosis	RBC and PLT data only	4.74	226
39	F	73	Newly diagnosis	RBC and PLT data only	4.03	248
40	F	48	Newly diagnosis	RBC and PLT data only	3.66	249
41	F	61	Newly diagnosis	RBC and PLT data only	3.8	134
42	F	54	Newly diagnosis	RBC and PLT data only	3.73	214
43	F	62	Newly diagnosis	RBC and PLT data only	3.89	245
44	F	50	Newly diagnosis	RBC and PLT data only	4.22	269
45	F	72	Newly diagnosis	RBC and PLT data only	4.02	314
46	F	53	Newly diagnosis	RBC and PLT data only	4.23	198
47	F	42	Newly diagnosis	RBC and PLT data only	3.69	286
48	F	44	Newly diagnosis	RBC and PLT data only	4.21	291
49	F	56	Newly diagnosis	RBC and PLT data only	4.46	219
50	F	70	Newly diagnosis	RBC and PLT data only	4.26	189
51	F	45	Newly diagnosis	RBC and PLT data only	4.08	151
52	F	52	Newly diagnosis	RBC and PLT data only	3.99	118
53	F	47	Newly diagnosis	RBC and PLT data only	3.56	439
54	F	50	Newly diagnosis	RBC and PLT data only	4.55	278
55	F	63	Newly diagnosis	RBC and PLT data only	3.71	451
56	F	63	Newly diagnosis	RBC and PLT data only	3.55	581
57	F	64	Newly diagnosis	RBC and PLT data only	4.68	196
58	F	56	Newly diagnosis	RBC and PLT data only	4.07	295
59	F	44	Newly diagnosis	RBC and PLT data only	4.15	433
60	F	56	Newly diagnosis	RBC and PLT data only	3.83	425
61	F	51	Newly diagnosis	PB(Peripheral blood)
62	F	48	Newly diagnosis	PB
63	F	46	Newly diagnosis	PB
64	F	56	Newly diagnosis	PB
65	F	34	Newly diagnosis	PB
66	F	32	Newly diagnosis	PB
67	F	35	Newly diagnosis	PB
68	F	50	Newly diagnosis	PB
69	F	41	Newly diagnosis	PB
70	F	53	Newly diagnosis	PB
71	F	46	Newly diagnosis	PB
72	F	49	Newly diagnosis	PB
73	F	54	Newly diagnosis	PB
74	F	58	Newly diagnosis	PB
75	F	60	Newly diagnosis	PB
76	F	49	Newly diagnosis	PB
77	F	34	Newly diagnosis	PB

## Sheet: supp table5
Supplementary Table 5. Clinical information of leukemia patients
Patients NO.	Gender	Age	Diagnosis	Status	Sample	RBC 1012 L-1	Plt 109 L-1
1	M	39	T-ALL	Newly diagnosis	BM(bone marrow)	1.82	113
2	M	31	T-ALL	Newly diagnosis	BM	3.15	157
3	M	29	T-ALL	Newly diagnosis	BM	2.05	91
4	F	44	T-ALL	Newly diagnosis	BM	2.23	138
5	M	30	T-ALL	Newly diagnosis	BM	1.25	77
6	F	28	T-ALL	Newly diagnosis	BM	2.81	225
7	M	28	T-ALL	After HSCT	BM	4.32	151
8	M	19	T-ALL	After HSCT	BM	4.65	208
9	F	40	T-ALL	After HSCT	BM	3.84	186
10	M	36	T-ALL	After HSCT	BM	5	221
11	M	41	T-ALL	After HSCT	BM	4.8	133
12	F	29	T-ALL	After HSCT	BM	4.45	182
13	M	48	B-ALL	Newly diagnosis	BM	1.51	88
14	M	33	B-ALL	Newly diagnosis	BM	2.33	102
15	F	36	B-ALL	Newly diagnosis	BM	1.04	75
16	M	42	B-ALL	Newly diagnosis	BM	1.59	181
17	M	36	B-ALL	Newly diagnosis	BM	3.57	167
18	F	33	B-ALL	Newly diagnosis	BM	2.24	105
19	F	21	B-ALL	After HSCT	BM	3.78	129
20	M	45	B-ALL	After HSCT	BM	4.21	154
21	M	22	B-ALL	After HSCT	BM	4.69	163
22	M	25	B-ALL	After HSCT	BM	5.31	220
23	F	40	B-ALL	After HSCT	BM	4.63	189
24	M	34	B-ALL	After HSCT	BM	4.56	146

## Sheet: supp table6
Supplementary Table 6. Clinical information of marrow donors and lymphoma patients
Lymphoma patients NO.	Gender	Age	Status	Sample
1	M	19	Newly diagnosis	BM(bone marrow)
2	F	50	Newly diagnosis	BM
3	F	38	Newly diagnosis	BM
4	M	25	Newly diagnosis	BM
5	M	51	Newly diagnosis	BM
6	F	52	Newly diagnosis	BM
7	M	27	Newly diagnosis	PB(Peripheral blood)
8	M	59	Newly diagnosis	PB
9	M	62	Newly diagnosis	PB
10	F	23	Newly diagnosis	PB
11	F	32	Newly diagnosis	PB
Donor NO.	Gender	Age	Sample
1	M	36	BM(bone marrow)
2	F	43	BM
3	F	32	BM
4	M	40	BM
5	M	40	BM
6	F	34	BM
7	M	48	BM
8	M	34	BM

## Sheet: supp table7
Supplementary Table 7. invtro and invivo treatment reagents
Reagent	Supplier name	Catalog number
L-Kynurenine	MedChemExpress	HY-104026
Ro5-3335	Selleck	E1245
SR1	Selleck	S2858
1-MT	Selleck	S7756
BCH	Selleck	S6894
chlorophosphate liposome	Formumax	F70101C-A
β-Mercatoethanol	Gibco	21985023
Cytokines	Supplier name	Catalog number
m-EPO	BioLegend	587608
m-TPO	PeproTech	AF-315-14
m-IL-3	BioLegend	577608
m-IL-6	PeproTech	AF-216-16
m-IL-11	PeproTech	220-11
m-Flt3l	PeproTech	250-31L
m-SCF	PeproTech	AF-250-03
h-EPO	PeproTech	100-64
h-TPO	PeproTech	AF-300-18
h-IL-3	PeproTech	AF-200-03
h-IL-6	PeproTech	AF-200-06
h-IL-11	PeproTech	AF-200-11
h-Flt3l	PeproTech	AF-300-19
h-SCF	PeproTech	AF-300-07

## Sheet: supp table8
Supplementary Table 8. Antibody for flow cytometry, digital western blot, Immunofluorescence and CUT&RUN
Antidody	Supplier name	Catalog number	Clone name
PE anti-mouse Lineage Cocktail	Biolegend	133303	145-2C11 ; RB6-8C5 ; RA3-6B2 ; Ter-119 ; M1/70
PE anti-mouse CD127 (IL-7Rα) Antibody	Biolegend	135009	A7R34
APC anti-mouse CD117 (c-kit) Antibody	Biolegend	135108	2B8
PE/Cyanine7 anti-mouse Ly-6A/E (Sca-1) Antibody	Biolegend	108114	D7
Brilliant Violet 421™ anti-mouse CD16/32 Antibody	Biolegend	101332	93
CD34 Monoclonal Antibody, FITC	Invitrogen	11-0341-82	RAM34
PE anti-mouse CD41 Antibody	Biolegend	133906	MWReg30
PerCP/Cyanine5.5 anti-mouse CD105 Antibody	Biolegend	120416	MJ7/18
PE/Dazzle™ 594 anti-mouse CD150 (SLAM) Antibody	Biolegend	115936	TC15-12F12.2
Brilliant Violet 421™ anti-mouse CD135 Antibody	Biolegend	135313	A2F10
TER-119, APC	eBioscience	17-5921-82	TER-119
APC anti-human Lineage Cocktail (CD3, CD14, CD19, CD20, CD56)	Biolegend	348703	UCHT1; HCD14; HIB19; 2H7; HCD56
PE anti-human CD34 Antibody	Biolegend	343506	581
Brilliant Violet 421 anti-human CD38	Biolegend	356618	HB7
Brilliant Violet 650 anti-human CD123 Antibody	Biolegend	306019	6H6
PerCP/Cyanine7 anti-human CD45RA Antibody	Biolegend	304126	HI100
PE anti-human CD235a (Glycophorin A) Antibody	Biolegend	349106	HI264
APC/Cyanine7 anti-human CD71	Biolegend	334110	CY1G4
FITC anti-human CD105	Biolegend	323204	43A3
FITC anti-human CD41 Antibody	Biolegend	303704	HIP8
APC anti-human CD41 Antibody	Biolegend	303710	HIP8
PE anti-human CD62P Antibody	Biolegend	304906	AK4
FITC anti-human CD41/CD61 Antibody	Biolegend	362804	PAC-1
Biotin anti-human CD34	Biolegend	343524	581
CD41/Integrin Alpha 2B Polyclonal antibody	proteintech	24552-1-AP
CD71 Monoclonal antibody	proteintech	66180-1-Ig	3C11F11
AHR antibody	Genetex	GTX22769	RPT9
RUNX1 (middle) Polyclonal antibody	proteintech	25315-1-AP
GATA1 Monoclonal antibody	Proteintech	60011-1-Ig	5E2A8
GATA2 Polyclonal antibody	Proteintech	11103-1-AP
RUNX1 Monoclonal antibody	Santa Cruze	sc-365644	A-2
TAL1 Polyclonal antibody	Proteintech	55317-1-AP
KLF1 Monoclonal antibody	Santa Cruze	sc-166238	F-8
FLI1 Polyclonal antibody	Proteintech	11347-1-AP
c-Myb Polyclonal antibody	Proteintech	17800-1-AP
β-Actin Monoclonal antibody	Cell Signaling Technology	3700	8H10D10
HRP-conjugated Affinipure Goat Anti-Mouse IgG(H+L)	Proteintech	SA00001-1
HRP-conjugated Affinipure Goat Anti-Rabbit IgG(H+L)	Proteintech	SA00001-2
IHC‑plus™ Monoclonal Mouse anti‑Human SLC7A8 / LAT2 Antibody	LS Bio	LS-B11782-100	4A6
Donkey anti-Rabbit IgG (H+L) Highly Cross-Adsorbed Secondary Antibody, Alexa Fluor™ 488	Invitrogen	A-21206
Donkey anti-Mouse IgG (H+L) Highly Cross-Adsorbed Secondary Antibody, Alexa Fluor™ 488	Invitrogen	A-21202
Donkey anti-Mouse IgG (H+L) Highly Cross-Adsorbed Secondary Antibody, Alexa Fluor™ 594	Invitrogen	A-21203
Donkey anti-Rabbit IgG (H+L) Highly Cross-Adsorbed Secondary Antibody, Alexa Fluor™ 594	Invitrogen	A-21207

## Sheet: supp table9
Supplementary Table 9. Sequence of siRNA , shRNA and pcr primers
siRNAs	Target sequence
nc-siRNA	GCTAGAAGAGTGCACAAAT
Slc1a5-siRNA1	CCTCATATGAACCCAAAGA
Slc1a5-siRNA2	CCCTAGAGTCTGAGTAATA
Slc7a5-siRNA1	GATCGAGCTGCTCATCATT
Slc7a5-siRNA2	CCATTGTCACACTGGTCTA
Slc7a8-siRNA1	CTGCTGTTTCCCATTATCT
Slc7a8-siRNA2	GGAAACAACTGATGACTTA
Pat4-siRNA1	GCAGCATTACACTGAATCT
Pat4-siRNA2	GCGAGCTGAAGAATCTCTT
shRNA	Target sequence
scrambled for human	GCCAACGTGCGACAGACAATA
AhR-ShRNA1	GCAGTCTGATGTCATACATCA
AhR-ShRNA2	GCCACCATCCATACTTGAAAT
Real-Time PCR primer	Sense	Antisense
Ahr	5’-AGCCGGTGCAGAAAACAGTAA-3’	5’-AGGCGGTCTAACTCTGTGTTC-3’
Cyp1a1	5’-GACCCTTACAAGTATTTGGTCGT-3’	5’-GGTATCCAGAGCCAGTAACCT-3’
Cyp1b1	5’-CACCAGCCTTAGTGCAGACAG-3’	5’-GAGGACCACGGTTTCCGTTG-3’
Gata1	5’-TGGGGACCTCAGAACCCTTG-3’	5’-GGCTGCATTTGGGGAAGTG-3’
Gata2	5’-CACCCCGCCGTATTGAATG-3’	5’-CCTGCGAGTCGAGATGGTTG-3’
Runx1	5’-GCAGGCAACGATGAAAACTACT-3’	5’-CAGTGAGAAGGACCAGAGACT-3’
Tal1	5’-CACTAGGCAGTGGGTTCTTTG-3’	5’-GGTGTGAGGACCATCAGAAATCT-3’
Klf1	5’-AGACTGTCTTACCCTCCATCAG-3’	5’-GGTCCTCCGATTTCAGACTCAC-3’
Fli1	5’-ATGGACGGGACTATTAAGGAGG-3’	5’-GCAACTTGTGGCGGATTTGTA-3’
c-Myb	5’-GAGCACCCAACTGTTCTCG-3’	5’-CACCAGGGGCCTGTTCTTAG-3’
Slc7a8	5’-TGTGACTGAGGAACTTGTGGA-3’	5’-GTGGACAGGGCAACAGAAATG-3’
Runx1b	5’-CCTCCGGTAGTAATAAAGGCTTCTG-3’	5’-CCGATTGAGTAAGGACCCTGAA-3’
Runx1c	5’-CCTGGCAGTGTCAGAAGTGTA-3’	5’-AAGCCATCGTTTCCTTTCGA-3’
Ido1	5’-GCTTTGCTCTACCACATCCAC-3’	5’-CAGGCGCTGTAACCTGTGT-3’
Ido2	5’-TGGGGAGATACCACATTTCTGA-3’	5’-TGAGGAAGTCTGAGGGCAATTT-3’
Tdo2	5’-ATGAGTGGGTGCCCGTTTG-3’	5’-GGCTCTGTTTACACCAGTTTGAG-3’
Itga2b	5’-TTCTTGGGTCCTAGTGCTGTT-3’	5’-CGCTTCCATGTTTGTCCTTATGA-3’
Gp1ba	5’-CTTCTGAGCCCATCCTCACTT-3’	5’-TTGGAGCCTGCACCTTTACT-3’
Actb	5’-GGCTGTATTCCCCTCCATCG-3’	5’-CCAGTTGGTAACAATGCCATGT-3’
AhR	5’-CAAATCCTTCCAAGCGGCATA-3’	5’-CGCTGAGCCTAAGAACTGAAAG-3’
CYP1A1	5’-ACATGCTGACCCTGGGAAAG-3’	5’-GGTGTGGAGCCAATTCGGAT-3’
CYP1B1	5’-AAGTTCTTGAGGCACTGCGAA-3’	5’-GGCCGGTACGTTCTCCAAAT-3’
ACTB	5’-CATGTACGTTGCTATCCAGGC-3’	5’-CTCCTTAATGTCACGCACGAT-3’
IDO1	5’-GCCAGCTTCGAGAAAGAGTTG-3’	5’-ATCCCAGAACTAGACGTGCAA-3’
SLC7A8	5’-TTGCCAATGTCGCTTATGTCA-3’	5’-AGAGACCCATTAACTCCTCCAAA-3’
RUNX1	5’-TCTTCACAAACCCACCGCAA-3’	5’-CTGCCGATGTCTTCGAGGTTC-3’
CUT＆RUN qPCR primer	Sense	Antisense
Runx1 P1	5’-GAGATGTCCATGCTAAGCCT-3’	5’-AGAGCTGGGTTCTTGGTGAA-3’
Runx1 P2	5’-TTGGAGGAAGATCATCTTGCCA-3’	5’-GATGACACTCAGGGTAGAGC-3’
Slc7a8	5’-TAAGCAGCTGCAAACCACT-3’	5’-CAGGCTTAGTGTGTGATGG-3’
Itgb2b	5’-CATGGCTTCATGGTAGAGCA-3’	5’-GTGTGTATGAAGACAGCTACAG-3’
Gp1ba	5’-AGGGTGTTAAGGTGGAAGGA-3’	5’-TCTATAACACCAGTCCATGGG-3’
Klf1	5’-AGACTTGAAACCAAACCAGAGG-3’	5’-CACAGACATCTGCCTACCTCT-3’
RUNX1 P1	5’-GTGGCCAGCTAACTTCTCA-3’	5’-TAAGCTGCAGTAGCCAGCA-3’
SLC7A8	5’-CTGTGAACAACAAGGCTACCTG-3’	5’-AGAGCGAGACCCCGTCTACTAA-3’
