# Supplementary material for: Tumor cell-released kynurenine biases MEP differentiation into megakaryocytes in individuals with cancer by activating AhR–RUNX1
Source: Nat Immunol. 2023 Nov 2;24(12):2042–52. doi: 10.1038/s41590-023-01662-3 (PMC10681900; doi:10.1038/s41590-023-01662-3)
Supplement: Supplementary file 3 — Statistical source data. [file 41590_2023_1662_MOESM3_ESM.xlsx]

## Sheet: Fig 1
	a	RBC of male				RBC of female					PLT					b		Ctrl RBC										MC38 RBC
		healthy	colon	lung		healthy	colon	lung	breast		healthy	colon	lung	breast			D7	10.3	9.4	10.2	9.8	10.1	10.2	9.6	10	10.3	9.5	10.5	9.3	9.9	10.2	9.9	9.4	9.8	9.6	9.5	10.5
		5.08	3.62	5.14		3.94	4.48	4.28	3.23		2.57	2.57	2.52	3.3			D14	9.5	10.9	10.3	9.6	10.3	10.1	9.8	10	9.7	10.2	9.8	10.8	9	9.9	9.9	10.4	9.5	10.5	9.6	9.4
		5.33	4.93	4.08		4.43	3.73	4.55	4.17		2.06	2.8	2.85	3			D21	10.2	9.7	10.3	10.5	9.5	10.4	9.7	10.3	9.8	10.4	10.5	10.3	9.7	10.4	10.3	10.1	9.9	6.1	7.7	10.2
		4.45	3.06	4.07		4.14	3.58	4.32	2.73		2.63	5.64	1.65	1.68			D28	10.5	10.5	9.3	10.3	10.1	9.5	9.8	10.5	9.6	10	7.4	8.7	7.2	9.2	9	7.5	8.8	5.2	8.6	9.9
		5.1	4.66	4.2		4.4	3.43	2.88	3.85		1.99	2.16	4.8	2.82
		4.92	3.52	5.07		4.22	3.95	3.74	4.02		2.66	1.37	2.13	2.5				Ctrl PLT										MC38 PLT
		5.49	4.54	4.2		4.42	3.02	4.1	4.27		2.79	0.96	1.56	2.3			D7	1.13	0.92	1.17	1.06	0.97	1.09	1.02	1.08	1.12	1.04	1.11	1.05	1.15	1.14	0.9	0.93	1.1	0.95	1.16	1.01
		4.33	2.88	4.11		4.93	3.63	3.72	3.72		2.4	4.88	2.61	2.37			D14	1.06	1.05	1.03	0.93	1.08	1.15	1.02	1.13	0.94	1.12	1.32	1.17	1.29	1.11	1.2	1.03	1.14	1.16	1.41	1.12
		5.4	4.27	3.5		4.78	3.7	3.57	4.09		1.96	1.75	2.49	2.46			D21	1.02	1.19	1.15	1.21	1.07	1.12	0.85	1.11	1.09	0.98	1.23	1.29	1.13	1.05	1.14	1.22	0.99	1.4	1.1	1.16
		4.85	4.46	5.3		4.31	3.41	4.09	3.93		2.63	1.09	2.37	2.17			D28	1.05	0.95	0.92	1.11	1.3	0.9	1.23	1.07	0.97	1.15	1.43	1.81	1.56	1.41	1.5	1.21	1.34	1.68	1.37	1.49
		5.11	4.52	3.53		4.25	5.09	4.55	4.26		2.8	2.71	2.45	1.45
		4.76	4.67	4.91		4.62	3.01	4.18	4.26		2.12	4.72	2.44	3.5		c		Ctrl										MC38
		5.05	4.34	4.22		4.48	3.85	3.81	4.16		1.9	1.27	3.45	2.14			LT-HSC	3.48	2.58	3.44	3.08	3.17	2	3.42	2.92	3.39	3.5	3.25	3.52	2.54	2.57	3.46	3.2	2.5	2.25	2.67	3
		5.19	3.11	4.09		4.17	3.91	4.47	4.37		2.56	1.86	1.77	1.91			ST-HSC	22.08	28.58	28.25	28.31	26.5	25.42	24.67	21.08	31	26.58	17.08	27	27.75	29.79	21	21.42	30.08	28.67	25.32	26.83
		4.67	4.36	4.54		4.32	4.1	3.06	4.7		2.05	2.95	3.18	1.99			MPP	40.58	30.33	37.92	36.17	41.75	40.08	39.42	46.58	30	44.42	29.83	32.08	35.83	41.25	40.67	47.92	43.75	31.08	39	30.25
		4.82	4.06	4.66		4.82	2.75	4.93	3.71		2.47	2.9	1.57	2.98
		5.19	4.02	4.57		4.39	4.48	4.91	3.57		2.76	3.5	1.87	2.19				Ctrl										MC38
		5.27	3.46	4.22		4.34	4.03	3.65	4.14		2.02	1.88	2.01	1.66			CMP	17.92	19.47	11.79	19.62	11.98	13.65	15.42	18.64	13.58	17.91	24.27	12.44	11.75	16.22	15.8	13.76	19.64	16.84	12.09	9.64
		4.59	4.17	4.51		4.69	4.04	4.29	4.64		1.89	2.6	2.2	2.34			MEP	17.705	15.825	21.475	18.18	16.91	17.6	20.275	16.065	15.32	18.055	15.155	23.555	17.845	20.635	16.345	19.2	21.725	20.645	13.665	18.225
		4.67	4.11	4.24		4.21	3.25	4.16	4.16		1.97	3.46	3.93	1.97
		4.73	4.52	5.14		4.89	2.92	3.85	4.97		2.75	4.55	1.81	6.84		d		Ctrl										MC38
		4.63	4.23	3.92		4.12	3.85	4.74	4.57		2.23	0.94	2.05	1.82			EryP	12.16	8.76	14	10.92	14.88	11.07	9.39	11.86	11.34	13.53	9.04	7.92	9.43	7.58	10.94	10.22	8.53	11.53	6.68	9.51
		5.11	2.67	4.56		4.24	4.08	4.22	4.92		2.06	3.19	2.61	2.59			MkP	1.66	3.18	2.45	2	1.78	1.57	1.86	1.44	2.89	3.06	4.61	4.52	2.67	4.76	3.29	3.53	3.72	3.62	3.89	3.66
		5.01	4.52	4.12		4.13	4.61	3.77	3.97		1.88	4.14	1.21	2.47
		4.72	4.86	4.86		4.75	4.93	4.01	4.71		1.99	1.91	3.15	3.24		f		E										Mk										E/Mk
		5.24	4.33	4.28		4.12	4.38	3.27	3.36		2.56	1.79	2.82	0.92			Ctrl	15	10	13	15	8	17	11	9	13	12	27	19	20	25	21	16	17	18	23	24	20	15	13	10	12	15	11	19	16	18
		4.58	2.16	4.32		4.16	4.68	4.21	4.07		1.73	1.84	1.88	3.05			MC38	6	9	5	2	7	8	8	4	3	10	30	31	33	35	29	28	27	34	27	30	19	14	10	9	15	10	17	12	11	19
		5.13	3.1	4.88		4.67	4.25	3.79	4.55		2.05	2.62	2.43	3.2
		4.9	4.37	3.85		4.44	4.95	4.74	4.36		2.42	2.9	2.62	1.98
		4.87	4.74	5.02		4.87	3.56	3.93	3.85		1.44	3.04	1.7	1.48
		5.38	4.14	4.83		4.08	3.46	3.98	4		2.53	2.63	2.66	2.17
		5.23	3.72	3.14		4.59	3.43	4.68	3.72		1.97	2.57	2.88	2.88
		4.98	3.57	4.71		4.44	4.42	4.61	4.28		1.86	2.8	1.51	1.49
		4.67	4.86	3.38		4.26	4.61	3.13	4.29		1.85	2.51	3.47	2.67
		5.25	5.15	4.28		4.37	3.31	4.08	3.83		2.48	3	1.48	2.17
		4.85	4.51	5.01		4.47	4.82	4.86	4.36		2.2	1.54	3.15	2.58
		4.79	4.45	4.76		4.74	3.82	3.07	3.7		2.17	2.97	1.33	1.95
		5.39	4.21	3.91		4.28	3.61	4.91	3.7		2.2	1.97	3.89	2.68
		5.4	4.43	3.96		4.36	4.57	4.27	4.74		2.25	3.8	2.72	2.26
		5.28	4.1	4.01		4.38	4.29	4.59	4.03		2.5	2.65	3.01	2.48
		4.73	4.35	4.52		4.54	3.66	3.02	3.66		2.57	4.75	2.96	2.49
		4.61	1.53	3.12		4.35	4.08	4.97	3.8		1.92	3.09	2.4	1.34
		4.64	4.79	4.88		4.38	4.16	4.03	3.73		1.52	2.61	4.26	2.14
		5.02	4.07	4.28		4.23	4.61	4.55	3.89		2	4.54	2.3	2.45
		5.1	3.93	4.17		4.57	3.99	3.15	4.22		1.8	1.99	3.14	2.69
		5.49	4.07	4.84		4.47	3.63	3.62	4.02		1.93	3.68	5	3.14
		5.36	4.99	4.17		4.13	4.29	3.33	4.23		1.88	2.1	2.23	1.98
		5.32	4.35	3.26		4.73	4.44	3.31	3.69		1.9	2.38	2.34	2.86
		5.26	4.17	4.45		4.68	4.48	4.03	4.21		2.44	1.76	1.78	2.91
		5.06	4.3	3.08		4.28	2.98	3.92	4.46		1.72	3.83	1.08	2.19
		5.41	4.07	4.72		3.99	3.37		4.26		2.33	2.77	2.74	1.89
									4.08		2.39	3.6	3.62	1.51
									3.99		2.94	2.74	2.16	1.18
									3.56		2.25	3.17	3.85	4.39
									4.55		1.66	2.73	3.28	2.78
									3.71		2.12	2.46	2.04	4.51
									3.55		2.01	2.48	2.53	5.81
									4.68		1.53	5	3.62	1.96
									4.07		2.24	2.04	3.41	2.95
									4.15		2.5	1.88	2.92	4.33
									3.83		2.35	2.82	3.73	4.25
											1.51	3.51	2.69
											2.54	2.63	2.46
											2.01	3.09	2.69
											2.54	1.7	1.69
											2.23	4.31	3.27
											1.75	2.11	3.62
											2.96	3.28	2.68
											2.18	2.72	3.31
											1.48	2.77	1.81
											2.8	1.8	3.37
											1.83	5.89	2.87
											1.96	3.01	1.86
											2.64	3.26	1.51
											2.11	3.08	2.21
											2.12	2.39	2.89
											2.58	1.35	3.32
											2.09	4.14	3.4
											2.58	3.28	1.76
											1.74	1.54	1.58
											1.53	1.99	2.81
											2.57	1.2	2.89
											1.76	2.14	2.61
											2.3	3.13	2.56
											1.75	2.21	3.16
											1.8	2.06	1.99
											2.04	2.16	2.36
											1.89	2.94	2.55
											1.9	1.71	2.16
											2.4	3.31	1.68
											2.03	2.43	3.31
											2.63	1.51	1.2
											2.06	1.71	2.68
											2.31	3.26	1.9
											2.71	2.42	3.61
											1.68	1.22	2.83
											1.9	1.26	1.95
											1.84	2.41	3.1
											2.35	1.73	3.72
											2.33	5.99	1.29
											1.96	1.18
