# Supplementary material for: Tumor cell-released kynurenine biases MEP differentiation into megakaryocytes in individuals with cancer by activating AhR–RUNX1
Source: Nat Immunol. 2023 Nov 2;24(12):2042–52. doi: 10.1038/s41590-023-01662-3 (PMC10681900; doi:10.1038/s41590-023-01662-3)
Supplement: Supplementary file 5 — Statistical source data. [file 41590_2023_1662_MOESM5_ESM.xlsx]

## Sheet: Fig 2
	a		Ctrl										MC38
		Ahr	1.02	0.97	0.81	0.91	1.1	1.02	1.21	0.93	0.78	1.28	5.16	4.89	3.81	4.92	4.84	5.22	3.17	4.03	5.06	3.98
		Cyp1a1	0.93	0.63	1.56	0.8	0.83	1.23	1.17	1.02	0.69	1.14	11.9	7.22	10.37	7.48	9.41	8.55	12.5	9.51	13.6	7.91
		Cyp1b1	0.94	0.97	0.57	1.2	1.18	0.99	1.03	1.13	1.15	0.85	13.01	15.02	13.96	17.77	11.8	13.7	15.2	12.6	13.1	15.5
	b		Ctrl										MC38
			0.9	0.77	0.91	1.55	1.59	1.35	0.51	1.77	0.54	0.74	11.18	8.96	6.77	7.54	6.38	12.78	7.43	8.05	5	5.56
	c		Ahr-/- Ctrl RBC						Ahr-/- MC38 RBC
			9.7	8.9	9.2	9.1	8.7	8.1	8.7	9.5	8.9	9.5	10.3	8.8
			Ahr-/- Ctrl PLT						Ahr-/- MC38 PLT
			0.83	0.78	0.84	0.96	0.8	0.85	0.94	0.91	0.73	0.88	0.93	0.75
	d		Ahr-/- Ctrl						Ahr-/- MC38
		EryP	9.26	8.23	10.66	9.6	10.28	8.95	8.46	10.54	9.28	7.84	7.62	10.05
		MkP	2.27	1.54	1.27	1.61	1.98	2.16	1.19	1.38	0.92	2.21	1.72	1.16
	e		WT>tdTomato				WT>tdTomato			f		WT or Ahr-/->tdTomato				WT or Ahr-/->tdTomato
			Ctrl	MC38			Ctrl	MC38				WT	Ahr-/-			Ctrl	Ahr-/-
			3.1	2			2.4	3.8				2	3.9			2.6	2
			2.3	2.6			3.5	3.3				3.1	5.5			2.1	0.9
		RBC	1.9	1.6		PLT	1.2	4.5			RBC	2.8	4.4		PLT	3.5	1.5
			3.5	1.5			1.5	2.8				2.6	3.6			2.9	1.3
			3.2	1.3			2.2	4.9				3	4.2			1.8	0.8
			3.9	1.1			2.6	2.2				3.2	3.8			2.7	1.8
	g		Ahr-/->tdTomato				Ahr-/->tdTomato
			Ctrl	MC38			Ctrl	MC38
			6	3.3			1.6	2.3
			3.5	5.8			2.1	3.1
		RBC	4.7	4.2		PLT	2.3	1.7
			5.4	3.6			1.4	2.3
			3.3	4.1			2.1	1.8
			5.6	5.2			1.3	0.9
	h		Ctrl										MC38
		D7	0.3	1.73	0.45	0.83	0.79	0.69	0.93	1.74	0.87	0.7	1.33	0.85	0.89	1.06	1.02	1.52	0.54	0.92	1.46	0.84
		D14	0.86	0.9	1.4	0.51	0.82	0.57	0.97	1.65	1.29	0.98	1.25	1.88	1.24	0.95	1.89	1.62	1.61	1.44	1.05	1.83
		D21	1.19	0.81	1.28	0.63	0.77	1.07	1.49	0.94	0.76	1.13	1.79	1.72	1.36	1.34	1.2	2.29	1.26	2.06	1.27	1.94
		D28	0.71	0.8	0.91	0.52	0.74	1.39	1.91	1.22	0.56	0.88	3.48	2.22	1.68	1.77	1.95	2.82	1.93	1.75	1.54	2.44
	i		PBS			Kyn				j		PBS			Kyn
			0.94	0.73	1.33	5.51	4.8	4.21			Ahr	0.92	0.99	1.1	3.5	5.24	5.81
											Cyp1a1	0.95	0.98	1.06	26.4	25.12	28.62
											Cyp1b1	1.13	0.91	0.96	15.51	14.26	19.87
	k		E			Mk			E/Mk
		PBS	9	13	12	14	16	13	16	17	19
		Kyn	5	7	7	22	21	22	16	12	15
	l	RBC	PBS										Kyn
			10.1	10.2	10.3	10.4	10.2	10.2	10.4	10.1	10.4	10.2	10	9.9	9.5	10.1	9.9	10	9.3	10.1	9.4	10.2
		PLT	PBS										Kyn
			0.81	1.06	0.87	1.07	1.16	1.14	0.91	0.72	0.73	1.15	1.21	0.94	1.08	1.17	1.05	1.28	1.09	1.38	1.03	1.19
			PBS										Kyn
		EryP	14.38	10.46	13.49	13.04	11.53	9.42	10.08	8.48	11.25	14.28	9.1	11.96	8.05	9.88	9.05	10.87	7.78	9.81	9.28	10.97
		MkP	2.68	3.86	1.39	1.3	3.08	2.08	3.15	4.54	4.15	2.55	4.87	3.1	4.06	6.93	3.49	4.57	4.36	3.88	3.38	5.64
