# Supplementary material for: Tumor cell-released kynurenine biases MEP differentiation into megakaryocytes in individuals with cancer by activating AhR–RUNX1
Source: Nat Immunol. 2023 Nov 2;24(12):2042–52. doi: 10.1038/s41590-023-01662-3 (PMC10681900; doi:10.1038/s41590-023-01662-3)
Supplement: Supplementary file 7 — Statistical source data. [file 41590_2023_1662_MOESM7_ESM.xlsx]

## Sheet: Fig 3
	a		PBS			Kyn
		Gata1	0.79	1.2	1.01	0.94	0.92	0.89
		Gata2	0.7	1.41	0.89	1.39	1.48	1.47
		Runx1	1.22	0.98	0.8	8.09	10.85	9.08
		Tal1	0.77	0.89	1.34	1.5	1.39	1.48
		Klf1	1.06	1.03	0.91	1.17	0.78	1.42
		Fli1	0.83	0.67	1.5	0.91	1.03	0.75
		Myb	0.97	0.85	1.18	1.03	1.03	0.92
	c		E			Mk			E/Mk
		PBS	15	17	21	25	22	20	15	18	19
		Kyn	7	9	8	33	38	33	12	15	15
		kyn+Ro5-3335	19	15	18	23	22	18	16	15	14
	d		lgG			PBS			Kyn
		Runx1 P1	0.17	0.2	0.15	1	0.99	1.01	4.75	5.42	4.87
		Runx1 P2	0.11	0.08	0.23	1.07	0.87	1.06	1.23	1.87	1.44
	e	Kyn	一			十			一			十
		CMV-Ahr	一			一			十			十
			1.19	0.96	0.86	3.06	3.96	3.57	4.6	5.36	4.72	15.19	13.79	15.96
	f		PBS			Kyn
		Runx1b	0.85	1.12	1.02	1.57	1.24	1.9
		Runx1c	1.08	0.94	0.97	16.34	19.81	17.22
	i		lgG			PBS			Kyn
		Itga2b	0.11	0.06	0.16	1.04	1.15	0.81	6.51	7.48	8.33
		Gp1ba	0.19	0.09	0.14	0.92	1.03	1.05	2.9	3.3	3.78
	j	Kyn	一			十			一			十
		CMV-Runx1	一			一			十			十
		Itga2b	0.77	1.3	0.93	3.22	2.56	3.01	2.96	3.41	2.79	10.56	11.08	9.72
		Gp1ba	0.9	1.04	1.06	4.98	4.12	3.62	3.08	3.12	2.62	19.31	17.65	16.97
