# Supplementary material for: Tumor cell-released kynurenine biases MEP differentiation into megakaryocytes in individuals with cancer by activating AhR–RUNX1
Source: Nat Immunol. 2023 Nov 2;24(12):2042–52. doi: 10.1038/s41590-023-01662-3 (PMC10681900; doi:10.1038/s41590-023-01662-3)
Supplement: Supplementary file 9 — Statistical source data. [file 41590_2023_1662_MOESM9_ESM.xlsx]

## Sheet: Fig 4
		Actb		IDO1		IDO2		TDO2								Slc1a5		Slc7a5		Slc7a8		Pat4
	a	Ctrl	MC38	Ctrl	MC38	Ctrl	MC38	Ctrl	MC38		b	Ctrl	MC38		c	Ctrl	mc38	Ctrl	mc38	Ctrl	mc38	Ctrl	mc38
		18.42	18.2	36.81	38.15	37.25	37.47	36.78	38.13			7.63	74.85			0.99	0.72	1.09	1.16	0.9	4.63	0.54	0.59
		18.52	18.8	36.74	37.15	36.05	37.58	37.24	38.06			10.46	136.71			0.4	0.78	1.14	0.86	0.85	5.54	0.67	0.64
		18.49	18.22	37.2	37.9	36.25	37.94	36.91	37.28			7.29	54.5			1.28	0.74	1.22	0.84	1.12	3.44	0.94	1.8
		18.4	18.28	36.12	38.2	36.18	37.44	37.5	37.52			8.92	147.82			1.13	1.05	1.3	1.03	1.36	3.81	0.62	1.06
		18.16	18.33	37.56	37.77	37.12	37.29	36.92	37.61			5.28	42.94			0.95	1.02	0.73	1.11	1.15	3.37	1.2	0.61
		18.3	18.78	36.86	37.22	37.19	37.64	36.77	37.74			6.13	103.36			0.77	1.4	0.69	1.07	1.04	3.39	1.38	0.7
		18.25	18.29	38.16	37.85	37.41	37.33	37.91	37.87			6.26	61.11			0.68	0.87	0.83	0.93	0.51	4.5	1.01	1.25
		18.67	18.6	37.31	38.01	38.05	37.23	37.62	38.03			7.79	82.62			1.51	0.96	1.32	0.65	0.76	7.73	0.75	1.72
		18.48	18.68	37.55	37.71	37.43	37.16	37.48	37.38			4.32	55.74			1.08	1.1	0.79	0.82	0.53	3.27	1.62	0.58
		18.12	18.75	38.29	37.53	38.26	37.7	37.37	37.73			8.52	83.81			1.21	0.88	0.89	0.71	1.78	6.46	1.27	1.31
	d	Ctrl	MC38		e	PBS	Kyn				g	PBS	Kyn				PBS	Kyn
		0.93	3.59			si nc	si nc	slc7a8 si#1	slc7a8 si#2			si nc	si nc	slc1a5 si#1	slc1a5 si#2		si nc	si nc	slc7a5 si#1	slc7a5 si#2
		1.11	2.91			2.12	45.13	7.31	3.15			1.8	37.88	36.18	39.92		2.59	40.81	38.42	39.44
		1.2	2.73			1.5	42.12	7.42	3.61			2.03	33.16	38.51	37.73		1.94	38.83	38.71	40.23
		1	3.03			2.01	41.55	5.78	4.94			2.39	38.44	38.82	38.59		1.42	41.67	39.78	37.62
		0.82	2.6
		1.02	3.15		f	PBS	Kyn					PBS	Kyn
		1.06	2.87			si nc	si nc	slc7a8 si#1	slc7a8 si#2			si nc	si nc	pat4 si#1	pat4 si#2
		1.04	2.79			1.46	20.42	2.43	4.51			2.5	37.68	35.86	37.04
		0.85	3.13			0.71	22.1	2.65	5.22			2.12	39.26	38.81	37.31
		0.97	3.2			0.83	17.8	3.11	3.77			2.91	43.02	36.98	40.07
	h	PBS	Kyn		i	PBS	Kyn	Kyn+SR1		j	lgG	PBS	Kyn
		0.7	4.56			0.85	3.21	1.1			0.13	0.75	3.94
		0.82	2.82			1.02	3.4	1.2			0.11	1.03	3.1
		1.22	3.77			1.14	3.05	1.09			0.08	1.22	3.34
		1.55	2.57			1.04	3.5	1.21
		1.28	3.27			1.05	3.65	0.9
		0.61	3.06			1.01	3.32	1.41			Kyn	-	+	-	+
		0.92	3.55			0.97	3.03	0.68		k	CMV-Ahr	-	-	+	+
		1.1	3.11			1.07	3.79	1.35				0.78	2.69	5.59	22.02
		0.75	3.08			0.92	3.59	0.65				1.18	3.47	6.5	23.65
		1.05	3.65			0.93	3.74	1.3				1.04	4.36	5.25	25.87
