# Supplementary material for: Tumor cell-released kynurenine biases MEP differentiation into megakaryocytes in individuals with cancer by activating AhR–RUNX1
Source: Nat Immunol. 2023 Nov 2;24(12):2042–52. doi: 10.1038/s41590-023-01662-3 (PMC10681900; doi:10.1038/s41590-023-01662-3)
Supplement: Supplementary file 11 — Statistical source data. [file 41590_2023_1662_MOESM11_ESM.xlsx]

## Sheet: Fig 5
										MC38
	a	Ctrl	MC38		b	PBS	Kyn		c	PBS	Kyn		d	PBS	1MT		e	PBS	1MT
		1.45	4.81			0.91	3.8			0.71	2.98			1.16	0.06			1.14	0.08
		0.97	6.21			0.79	3.82			1.13	2.91			0.54	0.09			0.96	0.22
		0.8	4.3			1.25	3.98			1.15	2.94			0.45	0.14			1.08	0.15
		1.04	5.2			0.63	3.76			0.92	2.9			1.3	0.1			1.05	0.13
		0.84	5.69			0.83	4.13			0.89	3.38			0.56	0.17			1.03	0.24
		0.74	4.27			1.37	4.39			1.09	2.82			0.89	0.2			0.98	0.19
		0.7	5.92			1.07	4.19			0.95	3.37			0.87	0.11			0.9	0.3
		0.72	5.11			0.99	3.86			1.31	3.49			0.4	0.21			0.75	0.05
		1.54	4.96			0.94	3.6			0.73	3.21			1.44	0.07			1	0.26
		1.2	6.51			1.22	4.12			1.12	3.32			2.39	0.18			1.11	0.12
								Cyp1a1		Cyp1b1								AhR-/-/MC38
	f	Ctrl	MC38				g	PBS	SR1	PBS	SR1		h	PBS	SR1		i	PBS	SR1
		2.88	0.66					0.57	0.48	0.84	0.19			0.9	0.26			1.15	0.99
		1.61	1.29					1.06	0.4	0.78	0.31			1	0.27			1.07	1.18
		1.82	1.2					1.13	0.8	1.37	0.77			1.04	0.2			1.05	0.98
		2.62	0.45					1.42	0.58	0.3	0.83			1.17	0.25			0.83	0.93
		2.27	0.77					0.5	0.61	1.05	0.54			0.87	0.16			0.92	0.86
		1.83	1.54					1.02	0.95	1.53	0.71			1.1	0.28			0.97	1.22
		1.38	0.73					1.62	0.59	0.81	0.56			1.12	0.23
		1.87	0.31					1.09	0.92	1.3	0.38			0.96	0.24
		2.46	0.76					0.94	0.39	1.22	0.49			0.93	0.13
		2.87	1.07					0.65	0.29	0.8	0.85			0.91	0.17
		RBC				PLT				EryP		MkP
	j	PBS	1MT			PBS	1MT			PBS	1MT	PBS	1MT
		6.9	7.4			1.02	0.93			11.56	12.38	3.09	3.01
		8.6	9.3			1.11	0.82			7.76	16.34	3.81	1.83
		8.8	10.2			1.38	1.03			11.85	13.88	3.52	2.93
		9.8	8.3			1.39	1.15			8.99	12.92	4.25	2.17
		8.4	10.9			1.31	1.3			9.91	10.91	3.8	3.27
		7.2	9.4			1.53	1.01			7.79	9.32	4.5	2.24
		8.1	9.5			1.25	0.99			12.13	15.9	2.52	1.72
		9	10.2			1.5	0.94			8.49	12.06	4.48	1.41
		6.3	9.9			0.98	0.91			11.32	14.58	4.78	2.37
		9.4	8.9			1.44	1.05			9.89	12.28	2.88	1.89
		RBC				PLT				EryP		MkP
	k	PBS	SR1			PBS	SR1			PBS	SR1	PBS	SR1
		7.3	7.9			1.31	1.04			7.84	8.54	4.77	1.46
		9.5	10.3			1.47	0.93			6.85	14.73	2.9	2.71
		9.2	9.8			1.04	0.95			8.79	10.08	4.91	1.93
		7.1	9.5			1.25	1.14			8.94	12.8	5.24	3.48
		9.4	9.4			1.13	1.12			12.2	14.18	4.13	2.03
		8.5	10.5			1.44	0.94			10.84	12.9	4.48	1.19
		8.4	9.2			1.02	1.15			11.42	12.44	3.06	1.59
		6.4	9.8			1.32	0.88			8.74	14.54	2.26	1.83
		5.4	9.5			1.28	1.24			9.58	11.8	2.11	2.99
		9.6	8.4			1.57	0.98			10.88	13.53	3.99	2.42
