# Supplementary material for: Tumor cell-released kynurenine biases MEP differentiation into megakaryocytes in individuals with cancer by activating AhR–RUNX1
Source: Nat Immunol. 2023 Nov 2;24(12):2042–52. doi: 10.1038/s41590-023-01662-3 (PMC10681900; doi:10.1038/s41590-023-01662-3)
Supplement: Supplementary file 13 — Statistical source data. [file 41590_2023_1662_MOESM13_ESM.xlsx]

## Sheet: Fig 6
		E		Mk		E/Mk
	b	PBS	Kyn	PBS	Kyn	PBS	Kyn		c	PBS	Kyn		d	PBS	Kyn		e	lgG	PBS	Kyn
		39	31	8	17	11	7			0.81	22.51			1.03	3.89			0.06	1.16	8.54
		39	27	9	16	12	12			1.69	16.8			1.01	4.21			0.04	0.96	7.95
		42	29	11	19	9	13			0.5	19.21			0.96	4.33			0.09	0.89	8.93
	f	Kyn	一	十	一	十		g	PBS		Kyn
		CMV-AhR	一	一	十	十			AhR-sh1	AhR-sh2	AhR-sh1	AhR-sh2
			1.07	2.58	3.37	11.97			0.92	0.93	1.42	0.81
			1.09	2.76	3.58	10.72			0.95	0.85	1.33	0.48
			0.84	2.61	3.24	9.59			1.13	0.9	1.12	0.58
		E				Mk				E/Mk					i	Ctrl	HCT116	HCT116/SR1		Ctrl	HCT116	HCT116/SR1
	h	PBS	Kyn			PBS	Kyn			PBS	Kyn					0.65	0.22	0.52		0.03	0.11	0.05
		Scramble	Scramble	AhR-sh1	AhR-sh2	Scramble	Scramble	AhR-sh1	AhR-sh2	Scramble	Scramble	AhR-sh1	AhR-sh2			0.51	0.38	0.59		0.02	0.14	0.07
		41	28	38	43	8	18	10	8	9	12	10	13		RBC	0.62	0.37	0.61	PLT	0.04	0.09	0.04
		44	35	43	39	7	12	7	9	10	13	10	9			0.55	0.23	0.53		0.03	0.08	0.05
		39	32	38	40	8	14	8	8	12	13	12	9			0.48	0.31	0.47		0.03	0.12	0.06
																0.58	0.27	0.5		0.03	0.1	0.07
	j	Ctrl	HCT116
		0.55	0.91
		0.6	1.43
		0.41	1.31
		0.52	0.97
		0.81	0.59
		0.55	1.72
