# Supplementary material for: Tumor cell-released kynurenine biases MEP differentiation into megakaryocytes in individuals with cancer by activating AhR–RUNX1
Source: Nat Immunol. 2023 Nov 2;24(12):2042–52. doi: 10.1038/s41590-023-01662-3 (PMC10681900; doi:10.1038/s41590-023-01662-3)
Supplement: Supplementary file 15 — Statistical source data. [file 41590_2023_1662_MOESM15_ESM.xlsx]

## Sheet: Fig 7
	a	T-ALL			B-ALL			b	T-ALL			B-ALL			c	T-ALL			B-ALL			d	T-ALL			B-ALL
		WH	AH		WH	AH			PBS	SR1		PBS	SR1			WH	AH		WH	AH			WH	AH		WH	AH
		0.94	2.34		1.5	2.83			1.35	1.56		1.06	1.78			1.97	0.52		1.12	0.36			1.49	0.17		0.9	0.24
		0.89	1.81		0.65	1.93			0.97	1.92		1.29	1.91			0.99	0.26		0.93	0.58			0.62	0.22		0.59	0.27
		1.03	2.63		1.25	3.11			1.22	1.53		1.23	2.15			1.28	0.37		1.87	0.34			0.82	0.07		0.6	0.08
		1.6	1.55		0.72	2.56			0.87	2.42		0.86	1.71			1.88	0.5		2.3	0.51			1.31	0.16		1.11	0.06
		0.83	1.9		1.32	1.57			0.98	1.89		0.88	1.65			0.73	0.46		1.39	0.43			0.74	0.12		1.42	0.2
		0.71	2.24		0.56	1.68			0.61	2.23		0.68	2.02			0.91	0.35		1.29	0.69			1.02	0.15		1.38	0.14
	e	T-ALL			B-ALL			f	T-ALL			B-ALL			g	T-ALL			B-ALL
		WH	AH		WH	AH			PBS	Kyn		PBS	Kyn			WH	AH		WH	AH
		0.91	0.11		1.33	0.25			0.91	10.71		1.04	17.75			0.87	0.17		1.18	0.13
		0.76	0.13		0.76	0.16			1.92	11.2		0.75	15.31			1.67	0.14		0.86	0.07
		1.17	0.21		1.54	0.28			1.38	13.46		1.01	18.84			0.59	0.1		0.94	0.14
		1.21	0.16		1	0.09			0.44	19		1.34	9.93			0.95	0.05		1.27	0.16
		1.27	0.06		0.73	0.18			0.68	16.17		1.21	15.97			1.27	0.11		1.05	0.12
		0.68	0.08		0.64	0.09			0.67	20.74		0.65	11.27			0.65	0.09		0.7	0.1
	h	T-ALL			B-ALL			i	T-ALL			B-ALL
		PBS	Kyn		PBS	Kyn			PBS	Kyn		PBS	Kyn
		1.57	8.43		0.78	12.33			0.71	0.12		0.84	0.5
		0.66	11.51		1.09	8.77			0.73	0.41		1.14	0.35
		0.89	9.33		0.97	11.64			1.19	0.25		1.26	0.17
		1.35	10.91		0.82	8.58			1.13	0.18		1.34	0.23
		0.61	12.76		0.79	7.22			1.56	0.27		0.76	0.15
		0.92	9.55		1.55	6.71			0.68	0.33		0.66	0.2
