# Supplementary material for: Tumor cell-released kynurenine biases MEP differentiation into megakaryocytes in individuals with cancer by activating AhR–RUNX1
Source: Nat Immunol. 2023 Nov 2;24(12):2042–52. doi: 10.1038/s41590-023-01662-3 (PMC10681900; doi:10.1038/s41590-023-01662-3)
Supplement: Supplementary file 17 — Statistical source data. [file 41590_2023_1662_MOESM17_ESM.xlsx]

## Sheet: Extended data Fig 1
	a		CD62P
		Healthy	1.05	0.6	0.67	1.76	0.94	1.5	0.53	0.63	0.57	1.38	0.56	1.81
		Lymphoma	12.47	18.36	15.55	15.77	21.5
		Colon	20.05	13	15.18	13.39	16.55	11.84	17.9
		Lung	18.03	15.27	19	18.89	16.44	11.53	18.98	14.27	10.74	15.66	20.49	10.38	15.29	16.25	12.16
		Breast	15.78	21.03	13.14	14.43	16.66	17.99	12.73	20.35	14.87	21.6	17.7	14.15	12.95	11.42	22.46	12.91	20.81
	b		CD41/CD61
		Healthy	1.12	1.44	0.47	0.69	0.64	1.05	1.27	1.21	1.25	0.54	1.38	0.94
		Lymphoma	5.86	6.42	5.94	8.4	7.51
		Colon	5.58	4.56	4.9	3.22	3.52	4.81	5.62
		Lung	5.56	6.71	6.48	4.2	3.07	3.94	5.95	4.24	6.39	5.32	4	4.91	5.67	3.1	3.03
		Breast	7.76	6.05	4.76	6.76	6.56	3.99	5.26	6.67	3.28	3.26	5.84	4.58	4.75	5.19	5.92	5.34	4.22
	c		Ctrl RBC										E0771 RBC
		D7	10.1	10.8	9.8	9.7	10.3	10.2	10.4	10.2	9.6	10.1	9.9	10.5	9.6	9.6	10.8	10.4	9.8	9.6	9.5	10.5
		D14	10.4	9.8	9.5	10.7	10.1	9.8	9.5	10.3	10.1	9.8	9.9	9.6	9.6	10.2	12	10.4	10.5	10.5	9.6	9.4
		D21	10.1	10.2	9.4	10.1	9.7	10.5	9.7	10.2	9.9	10.4	9	8.4	8.4	9.9	10.4	9.6	9.2	10.1	7.7	8.8
		D28	10.4	9.6	10.3	10.3	9.8	10	10.3	9.7	10	10.2	9	9.6	9.3	9	9.9	8.5	8.8	9.2	6.6	9.9
		D35	10.2	9.6	10.3	10.1	10.1	10.3	10.3	10	9.8	10.2	9.6	10.5	9.6	9.6	9.6	8.1	9.3	9.8	6.2	9.3
			Ctrl PLT										E0771 PLT
		D7	0.98	1.16	1.24	0.83	1.25	0.95	1.12	0.75	1.28	0.89	0.81	1.05	1.02	1.14	0.9	0.93	1.1	0.94	1.06	0.91
		D14	1.29	1.19	0.92	1.05	1.18	1.06	1.09	0.78	0.93	1.13	1.26	1.14	1.08	1.2	0.88	1.02	1.15	1.17	1.01	1.03
		D21	1.23	1.28	0.95	0.98	1.13	0.91	1.11	0.97	0.89	0.82	1.29	1.38	1.17	1.37	1.39	1.22	1.59	1.49	1.09	1.15
		D28	1.15	0.91	1	0.961	1.08	1.07	0.83	1.3	0.93	1.06	1.05	1.35	1.38	1.26	1.65	1.21	1.33	1.08	1.68	1.39
		D35	1.09	1.01	1.11	1.08	0.84	1.23	1.25	0.91	0.85	1	1.62	1.42	1.47	1.53	1.41	1.3	1.44	0.81	1.58	1.25
	h		Ctrl										E0771
		LT-HSC	3.45	2.25	2.89	2.8	2.35	3.03	3.58	2.92	3	2.83	2.75	3.4	2.58	2.42	2.39	2.67	3.42	3.25	2.41	2.08
		ST-HSC	22.42	29	24.31	23.5	23.58	24.58	29.58	21.83	25.08	24.42	32.58	24.17	29.08	24.83	23.42	17.67	21	21.25	26.08	25
		MPP	36.92	32.83	40.33	43.17	33.5	31.5	38.75	43	36.83	44	33	36.75	37	42.75	46.42	30.92	39.5	45.67	35	34.42
			Ctrl										E0771
		CMP	11.29	15.07	14.87	18.98	13.8	14.15	12.09	15.22	13.38	17.2	14.71	15.53	20.76	11.2	13.33	15.76	20.4	12.62	21.05	21.38
		MEP	20.58	17.335	15.92	16.61	21.42	18.635	16.71	19.635	19.41	17.39	20.375	18.19	16.88	15.355	13.725	17.635	19.725	16.665	18.28	22.18
	j		Ctrl										E0771
		EryP	14.41	12.48	13.18	9.31	11.98	10.99	13.95	9.55	11.51	10.04	8.37	12.07	9.33	7.73	9.05	10.51	10.92	9.91	8.67	9.14
		MkP	2.72	1.41	3.18	1.91	1.37	3.53	2.88	2.49	1.8	2.28	3.45	3.9	3.28	3.53	2.91	3.62	2.83	4.73	4.07	5
	k		E										Mk										E/Mk
		Ctrl	11	18	12	11	12	16	16	8	13	10	25	24	20	24	25	25	17	21	23	27	20	17	15	20	19	12	22	20	22	18
		E0771	7	5	7	9	7	7	10	6	3	4	37	30	31	28	32	36	31	33	32	31	17	16	16	15	17	14	15	19	21	16
