# Supplementary material for: Tumor cell-released kynurenine biases MEP differentiation into megakaryocytes in individuals with cancer by activating AhR–RUNX1
Source: Nat Immunol. 2023 Nov 2;24(12):2042–52. doi: 10.1038/s41590-023-01662-3 (PMC10681900; doi:10.1038/s41590-023-01662-3)
Supplement: Supplementary file 18 — Statistical source data. [file 41590_2023_1662_MOESM18_ESM.xlsx]

## Sheet: Extended data Fig 2
	a		Ctrl										E0771
		Ahr	0.97	0.73	1.08	0.65	1.57	0.91	0.95	0.88	1.02	1.24	3.58	4.21	3.32	3.87	4.05	4.24	5.31	4.92	5.75	3.93
		Cyp1a1	0.56	1.25	1.12	1.65	0.42	0.97	0.83	1.05	0.78	1.37	9.54	7.66	10.31	7.89	9.36	8.79	10.7	6.89	9.11	10.68
		Cyp1b1	0.46	1.19	1.11	1.35	0.86	0.82	0.78	1.21	1.05	1.17	14.81	13.2	12.6	13.57	15.11	14.3	12.45	15.24	12.53	10.73
	b	Ctrl										E0771											c	Ahr-/- Ctrl RBC						Ahr-/- E0771 RBC
		1.63	0.99	0.98	1.41	0.5	1.08	0.9	0.93	0.46	1.12	12.85	14.9	12.53	11.46	13.2	13.86	7.5	6.45	7.93	9.15			9.4	9.6	9.3	9.2	8.5	8.3	8.9	9	9.2	9.5	9.1	8.6
	d		Ahr-/- Ctrl						Ahr-/- E0771															Ahr-/- Ctrl PLT						Ahr-/- E0771 PLT
		EryP	10.35	7.88	9.28	8.91	8.48	8.62	10.04	7.56	8.3	9.19	8.28	9.62										0.9	0.89	0.78	0.64	0.85	0.77	0.79	0.92	0.81	0.87	0.91	0.69
		MkP	1.54	1.9	0.9	1.14	1.68	1.17	2	0.98	0.96	1.56	1.58	1.89
	g		WT>tdTomato				WT>tdTomato			h		Ahr-/->tdTomato				Ahr-/->tdTomato
			Ctrl	E0771			Ctrl	E0771				Ctrl	E0771			Ctrl	E0771
			3.1	2			2.4	2.9				4.9	2.4			2.8	1.9
			2.3	2.2			3.1	4.5				3.3	3.4			1	1.1
		RBC	2.5	1.6		PLT	1.5	3.6			RBC	6.8	6.4		PLT	1.8	2.2
			2.6	2.5			3.4	3.7				5.8	5.3			2	1.6
			2.1	1.3			2.8	5.1				5.5	7			1.7	1.3
			2.9	1.7			2.6	3				3.8	3.7			1.4	0.6
	i		Ctrl										E0771
		D7	0.69	1.01	1.43	1.9	1.85	0.47	0.65	0.55	0.71	1.95	1.56	1.39	0.64	0.83	0.68	0.56	1.42	0.72	1.76	0.97
		D14	1.4	1.63	0.48	0.89	1.25	1.57	1.61	0.49	1.34	0.76	1.28	1.2	1.19	1.87	1.54	0.78	1.49	1.11	1.77	1.62
		D21	0.62	0.85	0.5	1.48	1.6	0.75	1.45	0.51	1.33	1.83	2.06	1.64	1.97	1.59	1.15	1.84	1.18	1.37	1.81	1.38
		D28	1.41	1.36	0.9	0.7	0.88	1.04	1.26	1.44	1.53	0.53	1.67	1.7	1.47	1.91	1.23	2.53	1.3	1.58	1.76	1.66
		D35	1.17	0.63	0.52	1.78	1.24	0.84	1.07	0.66	1.55	1.32	1.22	1.68	2.09	2.55	1.29	2.37	1.52	1.88	2.15	1.99
	j		PBS					Kyn 100μm					Kyn 200μm					Kyn 400μm
		1	0.84	1.23	1.16	1.1	1.25	2.79	3.15	2.95	3.75	3.09	5.17	5.34	6.78	6.21	4.95	8.15	9.25	8.36	9.56	8.76
		3	1.18	0.88	1.5	1.3	1.02	2.08	2.47	2.25	3.07	2.56	4.26	3.45	3.17	3.91	3.56	5.2	4.22	4.21	4.45	5.35
		8	1.34	1.2	1.03	1.33	1.19	1.35	1.29	1.58	1.41	1.08	1.64	2.15	1.49	1.82	1.75	3.25	2.76	2.83	2.22	3.59
		12	1.14	0.95	1.22	1.21	0.97	1.24	1.38	1.4	0.79	0.99	1.26	1.01	1.67	1.11	1.51	1.95	2.26	1.91	1.56	1.39
		24	1.48	0.91	1.07	0.85	1.15	1.31	0.93	1.17	1.09	0.78	1.55	1.27	1.04	1.32	1.28	1.05	0.77	1.53	1.36	1.52
