# Supplementary material for: Tumor cell-released kynurenine biases MEP differentiation into megakaryocytes in individuals with cancer by activating AhR–RUNX1
Source: Nat Immunol. 2023 Nov 2;24(12):2042–52. doi: 10.1038/s41590-023-01662-3 (PMC10681900; doi:10.1038/s41590-023-01662-3)
Supplement: Supplementary file 20 — Statistical source data. [file 41590_2023_1662_MOESM20_ESM.xlsx]

## Sheet: Extended data Fig 3
													Ahr-/-
	a	PBS	Kyn		c	Kyn	一	十	一	十		d	PBS	Kyn
		1.01	3.56			Mutant	一	一	十	十			0.95	1.24
		1.18	2.99				0.96	3.41	1.09	1.7			0.91	1.37
		0.81	2.93				0.83	3.34	1.44	1.23			1.14	0.98
							1.21	2.59	0.97	1.57
	e	PBS	Kyn	Kyn/SR1		f	Kyn	一	十	十	十		Kyn	一	十	十	十
		1.08	3.72	0.81			SR1	一	一	十	一		SR1	一	一	十	一
		1.19	3.69	1.06			Ro5-3335	一	一	一	十		Ro5-3335	一	一	一	十
		0.73	4	0.87				0.95	4.56	0.89	1.21			0.97	5.52	1.15	1.13
							Itga2b	0.98	4.88	0.94	1.13		Gp1ba	0.99	5.68	1.07	1.11
								1.06	4.65	0.96	1.09			1.03	5.75	1.16	1.17
	g	IgG	PBS	Kyn		h	Itga2b				Gp1ba				Klf1
		0.05	1.22	4.78			MEP	MkP	EryP		MEP	MkP	EryP		MEP	MkP	EryP
		0.08	0.81	5.12			0.85	268.23	0.83		0.81	109.5	0.87		1.16	0.03	10.87
		0.06	0.96	4.67			1.37	236.28	0.79		1.32	102.1	0.96		0.81	0.06	8.25
							0.78	219.75	1.25		0.74	127.94	0.83		1.05	0.03	9.43
							0.97	212.45	1.55		1.11	92.82	0.95		0.84	0.02	8.68
							0.81	251.43	0.92		0.93	113.23	0.71		1.25	0.05	9.54
							1.22	225.94	1.27		1.09	105.67	1.35		0.89	0.04	10.12
