# Supplementary material for: Tumor cell-released kynurenine biases MEP differentiation into megakaryocytes in individuals with cancer by activating AhR–RUNX1
Source: Nat Immunol. 2023 Nov 2;24(12):2042–52. doi: 10.1038/s41590-023-01662-3 (PMC10681900; doi:10.1038/s41590-023-01662-3)
Supplement: Supplementary file 22 — Statistical source data. [file 41590_2023_1662_MOESM22_ESM.xlsx]

## Sheet: Extended data Fig 4
		Actb		IDO1		IDO2		TDO2								Slc1a5		Slc7a5		Slc7a8		Pat4
	a	Ctrl	MC38	Ctrl	MC38	Ctrl	MC38	Ctrl	MC38		b	Ctrl	E0771		c	Ctrl	E0771	Ctrl	E0771	Ctrl	E0771	Ctrl	E0771
		18.12	18.31	36.64	37.11	38.24	38.21	37.38	37.7			7.05	52.89			1.19	1.3	1.04	1.1	0.75	4.14	1.62	0.83
		18.3	18.61	37.32	37.6	37.35	37.88	37.54	37.59			8.45	76.91			0.91	0.95	1.13	0.84	1.01	5.54	0.53	1.09
		18.64	18.26	37.12	37.94	37.69	37.64	38.17	37.24			3.27	96.71			0.74	1.05	1.18	0.67	1.64	2.33	0.65	1.2
		18.48	18.32	38.09	37.34	37.81	38.22	38.16	38.23			9.3	81.16			1.45	1.39	1.06	1.28	1.15	5.98	0.94	1.26
		18.58	18.67	37.21	36.47	38.2	37.72	37.77	37.92			13.25	92.44			0.98	1.18	1.12	1.14	1.07	5.86	1.16	0.59
		18.77	18.59	37.48	37.57	37.76	38.18	37.5	37.42			2.22	61.5			0.66	1.17	0.77	0.7	0.54	2.97	1.33	0.81
		18.66	18.65	37.75	38	37.9	37.28	37.55	37.96			9.25	111.61			0.69	1.32	1.23	0.64	0.93	3.39	0.45	0.9
		18.25	18.6	38.28	37.15	37.4	37.73	37.85	37.78			6.62	92.43			1.43	1.48	0.71	0.8	0.96	2.85	0.99	1.52
		18.63	18.49	37.63	37.82	37.46	37.43	37.67	37.31			7.98	111.32			1.34	0.56	1	0.89	0.87	3.14	1.47	1.21
		18.55	18.4	38.31	38.07	37.37	38.14	38.3	38.19			11.15	51.88			0.61	0.88	0.76	0.73	1.08	3.25	0.86	0.79
	d	Ctrl	E0771		e	nc	slc7a8 si#1	slc7a8 si#2		g	PBS	Kyn	Kyn/BCH
		0.88	2.64			1.05	0.16	0.04			0.55	20.8	2.11
		0.75	2.9			0.9	0.14	0.11			0.86	15.14	0.76
		0.85	3.13			1.05	0.09	0.06			1.59	19.66	1.16
		1.29	2.33
		1.05	2.49
		1.39	2.51		f	PBS	Kyn	Kyn/BCH
		0.94	2.58			1.42	42.21	12.12
		0.89	2.48			1.67	39.16	10.56
		1.26	2.65			2.35	38.03	12.67
		0.7	2.53
	h		E			Mk			E/Mk				i	nc	Slc1a5 si#1	Slc1a5 si#2		nc	Slc7a5 si#1	Slc7a5 si#2		nc	Pat4 si#1	Pat4 si#2
		Ctrl	15	14	16	20	27	22	15	19	18			0.97	0.08	0.2		0.96	0.25	0.1		1.07	0.12	0.07
		Kyn	8	6	7	33	29	35	12	15	17			0.92	0.12	0.16		0.98	0.26	0.19		0.93	0.17	0.15
		kyn/BCH	13	14	13	25	23	25	14	14	18			1.11	0.13	0.24		1.06	0.21	0.14		1	0.11	0.09
											Kyn	-	+	-	+
	j	PBS	Kyn		k	PBS	Kyn	Kyn+SR1		l	Mutant	-	-	+	+
		1.05	2.22			0.91	3.32	0.84				0.88	4.17	0.76	1.07
		1.08	2.48			0.85	3.52	0.92				1.28	3.97	0.93	0.98
		0.87	2.73			1.24	2.89	0.96				0.86	3.58	0.82	0.89
