# Supplementary material for: Tumor cell-released kynurenine biases MEP differentiation into megakaryocytes in individuals with cancer by activating AhR–RUNX1
Source: Nat Immunol. 2023 Nov 2;24(12):2042–52. doi: 10.1038/s41590-023-01662-3 (PMC10681900; doi:10.1038/s41590-023-01662-3)
Supplement: Supplementary file 26 — Statistical source data. [file 41590_2023_1662_MOESM26_ESM.xlsx]

## Sheet: Extended data Fig 6
	b	PBS	Kyn		c	lgG	PBS	Kyn		d	Kyn	一	十	一	十		e	Scramble	AhR-sh1	AhR-sh2
		1.08	3.97			0.09	1.05	6.46			CMV-AhR	一	一	十	十			1.13	0.15	0.14
		1.01	3.54			0.02	0.91	5.89				0.89	4.07	3.88	15.11			0.86	0.28	0.17
		0.91	3.33			0.04	1.04	7.04				0.95	3.59	3.49	14.88			1.01	0.2	0.09
												1.16	3.79	4.24	16.78
	f	PBS		Kyn			h	PBS	Kyn	Kyn/SR1		PBS	Kyn	Kyn/SR1
		AhR-sh1	AhR-sh2	AhR-sh1	AhR-sh2			0.53	0.27	0.46		0.03	0.33	0.05
		1.1	0.93	0.89	0.95			0.58	0.29	0.41		0.04	0.2	0.02
		1.05	0.84	1.09	0.98		RBC	0.48	0.18	0.43	PLT	0.03	0.25	0.03
		0.85	0.9	1.04	0.81			0.42	0.22	0.52		0.04	0.19	0.03
								0.47	0.33	0.5		0.02	0.38	0.04
								0.4	0.3	0.34		0.03	0.41	0.06
