# Supplementary material for: Tumor cell-released kynurenine biases MEP differentiation into megakaryocytes in individuals with cancer by activating AhR–RUNX1
Source: Nat Immunol. 2023 Nov 2;24(12):2042–52. doi: 10.1038/s41590-023-01662-3 (PMC10681900; doi:10.1038/s41590-023-01662-3)
Supplement: Supplementary file 28 — Statistical source data. [file 41590_2023_1662_MOESM28_ESM.xlsx]

## Sheet: Extended data Fig 7
	a	RBC					PLT
		T-ALL		B-ALL			T-ALL		B-ALL			b	T-ALL			B-ALL			c	T-ALL			B-ALL
		AH	WH	AH	WH		AH	WH	AH	WH			AH	WH		AH	WH			AH	WH		AH	WH
		4.32	1.82	3.78	1.51		151	113	129	88			1.11	0.65		1.09	0.57			0.87	1.55		0.93	1.59
		4.65	3.15	4.21	2.33		208	157	154	102			1.16	0.8		1.11	0.44			1.11	1.24		1	1.2
		3.84	2.05	4.69	1.04		186	91	163	75			0.74	0.79		1.3	0.63			1.21	1.11		0.95	1.97
		5	2.23	5.31	1.59		221	138	220	181			1.18	0.72		0.81	0.67			1.1	1.54		1.13	3.11
		4.8	1.25	4.63	3.57		133	77	189	167			1.04	0.56		0.99	0.86			0.69	1.53		1.12	1.28
		4.45	2.81	4.56	2.24		182	225	146	105			0.77	0.75		0.7	0.83			1.02	1.99		0.87	1.28
	d	T-ALL							B-ALL							e	T-ALL/AH							B-ALL/AH
		AhR		CYP1A1		CYP1B1			AhR		CYP1A1		CYP1B1				AhR		CYP1A1		CYP1B1			AhR		CYP1A1		CYP1B1
		WH	AH	WH	AH	WH	AH		WH	AH	WH	AH	WH	AH			PBS	Kyn	PBS	Kyn	PBS	Kyn		PBS	Kyn	PBS	Kyn	PBS	Kyn
		1.04	0.42	0.96	0.32	0.83	0.09		0.82	0.31	0.9	0.31	1.16	0.12			0.76	3.61	1.46	9.42	1.18	12.4		0.47	3.7	1.2	9.36	0.79	9.97
		0.86	0.35	1.09	0.23	0.89	0.15		0.98	0.47	0.81	0.42	0.97	0.25			0.52	3.73	0.89	7.88	0.99	8.82		0.83	4.24	0.74	9.85	0.88	12.47
		0.97	0.13	0.87	0.16	1.29	0.07		1.25	0.28	0.97	0.34	0.95	0.21			1.3	5.64	0.75	10.33	0.82	7.47		1.48	3.79	0.98	11.58	1.11	10.03
		0.88	0.3	0.8	0.22	0.98	0.1		1.05	0.4	1.31	0.36	0.89	0.19			1.11	3.56	0.94	8.15	1.2	10.41		1.41	4	1.33	9.72	0.85	9.32
		0.92	0.5	1.21	0.25	0.79	0.08		1.18	0.33	0.67	0.29	0.94	0.28			0.92	3.12	1.1	9.22	0.79	11.53		0.78	3.06	0.71	11.94	1.16	10.98
		1.33	0.41	1.07	0.19	1.22	0.17		0.72	0.38	1.34	0.4	1.09	0.22			1.39	4.61	0.86	11.52	1.02	9.53		1.03	4.05	1.04	8.77	1.21	7.56
	f	T-ALL			B-ALL			g	T-ALL/AH			B-ALL/AH			i	EryP			MkP			j
		WH	AH		WH	AH			PBS	Kyn		PBS	Kyn			Healthy	Lymphoma		Healthy	Lymphoma			Healthy	Lymphoma
		0.81	0.17		1.07	0.22			1.47	4.71		1.41	7.82			0.73	0.87		1.27	1.32			0.45	1.35
		1.46	0.11		0.91	0.08			1.29	6.25		1.31	6.51			1.25	0.76		0.8	1.45			0.37	0.97
		1.11	0.26		0.79	0.15			0.74	4.47		0.76	8.45			1.04	0.54		1.48	1.59			0.4	0.88
		1.05	0.05		1.22	0.1			0.99	5.38		0.58	7.37			0.84	0.42		1.03	1.15			0.53	1.19
		0.66	0.19		0.83	0.12			0.77	6.86		0.89	5.39			1.43	0.71		0.93	0.97			0.46	1.03
		0.91	0.27		1.18	0.11			0.74	4.84		1.05	6.43			1.18	0.68		0.83	1.68			0.42	0.81
																0.81			0.71				0.21
	k	Healthy	Lymphoma		l	AhR		CYP1A1		CYP1B1						0.72			0.95				0.18
		1.26	0.23			Healthy	Lymphoma	Healthy	Lymphoma	Healthy	Lymphoma
		0.55	0.31			0.45	2.71	0.99	5.16	0.76	8.6		m	Healthy	Lymphoma		n	Healthy	Lymphoma		o	Healthy	Lymphoma
		1.16	0.42			0.85	2.42	0.89	6.03	0.66	8.9			0.89	9.88			1.1	3.97			0.87	14.45
		0.49	0.48			1.53	3.07	1.28	6.96	0.67	9.05			1.35	7.45			1.08	3.12			1.19	11.66
		1.06	0.17			1.32	1.98	1.19	5.29	1.83	7.99			1.41	8.24			1.06	3.58			1.92	12.05
		0.91	0.29			1.25	1.75	0.68	5.86	0.81	8.28			0.73	6.56			0.99	3.15			1.41	9.63
		1.72				0.69	3.93	1.09	4.7	1.48	6.82			1.08	5.58			1.28	2.92			0.52	8.78
		0.85				0.71		0.54		1.3				0.86	9.65			0.82	4.26			0.45	9.74
						1.2		1.34		0.49				0.77				1.04				0.69
														0.91				0.63				0.95
